# Supplementary material for: GroEL Secreted from Bacillus subtilis Natto Exerted a Crucial Role for Anti-Inflammatory IL-10 Induction in THP-1 Cells
Source: Microorganisms. 2023 May 14;11(5):1281. doi: 10.3390/microorganisms11051281 (PMC10221570; doi:10.3390/microorganisms11051281)
Supplement: Supplementary file 1 [file microorganisms-11-01281-s001.zip]

Archive with 6 entries (6 files):
- Table S1 20230330.7z
- Table S2 20230330.7z
- Table S3 20230330.7z
- Table S4 20230330.7z
- Table S5 20230401.7z
- ⌐ûSupplementary Figures S1-S3.zip
